# Supplementary material for: ﻿A new synonym of Mussaenda (Rubiaceae) from Vietnam
Source: PhytoKeys. 2025 Nov 27;266:329–35. doi: 10.3897/phytokeys.266.165871 (PMC12679289; doi:10.3897/phytokeys.266.165871)
Supplement: XML Treatment for Mussaenda recurvata [file phytokeys.266.165871-treatment1.xml]

<!DOCTYPE tp:taxon-treatment
  PUBLIC "-//TaxonX//DTD Taxonomic Treatment Publishing DTD v0 20100105//EN" "tax-treatment-NSO.dtd">
<tp:taxon-treatment xmlns:tp="http://www.plazi.org/taxpub"><tp:treatment-meta><kwd-group><label>Taxon classification</label><kwd>
              <named-content content-type="kingdom">Plantae</named-content>
            </kwd><kwd>
              <named-content content-type="order">Gentianales</named-content>
            </kwd><kwd>
              <named-content content-type="family">Rubiaceae</named-content>
            </kwd></kwd-group><mixed-citation publication-type="journal"><person-group><name><surname>Huang</surname><given-names>Wei-Yuan</given-names></name><name><surname>Tu</surname><given-names>Tie-Yao</given-names></name><name><surname>Nguyen</surname><given-names>Khang Sinh</given-names></name><name><surname>Dang</surname><given-names>Van Son</given-names></name><name><surname>Duan</surname><given-names>Ting-Ting</given-names></name></person-group><article-title>﻿A new synonym of <italic><tp:taxon-name><tp:taxon-name-part taxon-name-part-type="genus" reg="Mussaenda">Mussaenda</tp:taxon-name-part></tp:taxon-name></italic> (<tp:taxon-name><tp:taxon-name-part taxon-name-part-type="family">Rubiaceae</tp:taxon-name-part></tp:taxon-name>) from Vietnam</article-title><source>PhytoKeys</source><day>27</day><month>11</month><year>2025</year><volume>266</volume><fpage>329</fpage><lpage>335</lpage><pub-id pub-id-type="doi">10.3897/phytokeys.266.165871</pub-id></mixed-citation></tp:treatment-meta><tp:nomenclature><label>﻿</label><tp:taxon-name><object-id xmlns:xlink="http://www.w3.org/1999/xlink" content-type="arpha" xlink:type="simple">1E3AF5ED-247A-5C1A-B118-4A701A28D1DF</object-id>
            <tp:taxon-name-part taxon-name-part-type="genus" reg="Mussaenda">Mussaenda</tp:taxon-name-part>
            <tp:taxon-name-part taxon-name-part-type="species" reg="recurvata">recurvata</tp:taxon-name-part>
          </tp:taxon-name><tp:taxon-authority>Naiki, Tagane &amp; Yahara, Phytotaxa 328: 167. 2017.</tp:taxon-authority><xref ref-type="fig" rid="F2">Fig. 2</xref><tp:nomenclature-citation-list><tp:nomenclature-citation><tp:taxon-name>
                <tp:taxon-name-part taxon-name-part-type="genus" reg="Mussaenda"/>
                <tp:taxon-name-part taxon-name-part-type="species" reg="reflexisepala"/>
              </tp:taxon-name><comment>≡ <tp:taxon-name><tp:taxon-name-part taxon-name-part-type="genus" reg="Mussaenda">Mussaenda</tp:taxon-name-part> <tp:taxon-name-part taxon-name-part-type="species" reg="reflexisepala">reflexisepala</tp:taxon-name-part></tp:taxon-name> T. Chen &amp; V. D. Nong, syn. nov., “Harvard Papers in Botany” 22: 127. 2017. Type. Vietnam. Ninh Thuan Province: Ninh Son District, Song Pha Pass Mountain, alt. 648 m, <named-content xmlns:xlink="http://www.w3.org/1999/xlink" content-type="dwc:verbatimCoordinates" xlink:type="simple"><named-content content-type="geo-json" specific-use="{&#34;type&#34;:&#34;Point&#34;,&#34;coordinates&#34;:[108.679361,11.839472]}" id="NCID0ETJAE" xlink:type="simple">11°50'22.1"N, 108°40'45.7"E</named-content></named-content>, 09 July 2011, N.V. Duy 780 (holotype: <bold>VTN</bold>!; isotype: <bold>SZG</bold>!). </comment></tp:nomenclature-citation></tp:nomenclature-citation-list></tp:nomenclature><tp:treatment-sec sec-type="material" id="SECID0E3JAE"><title>Type.</title><p>Vietnam. Khanh Hoa Province: • Hon Ba Nature Reserve, alt. 221 m, <named-content xmlns:xlink="http://www.w3.org/1999/xlink" content-type="dwc:verbatimCoordinates" xlink:type="simple"><named-content content-type="geo-json" specific-use="{&#34;type&#34;:&#34;Point&#34;,&#34;coordinates&#34;:[109.007617,12.125675]}" id="NCID0EFKAE" xlink:type="simple">12°07'32.43"N, 109°00'27.42"E</named-content></named-content>, 27 November 2014, A. Naiki, V. S. Dang, H. Toyama, S. Tagane, H. Nagamasu, H. Tran &amp; C. J. Yang V2351 (holotype: <bold>KYO</bold>!; isotype: <bold>VNM</bold>!).</p><fig id="F2" position="float" orientation="portrait"><object-id xmlns:xlink="http://www.w3.org/1999/xlink" content-type="doi" xlink:type="simple">10.3897/phytokeys.266.165871.figure2</object-id><object-id xmlns:xlink="http://www.w3.org/1999/xlink" content-type="arpha" xlink:type="simple">3DBA524E-06B5-53E7-A8DA-370774423FCB</object-id><label>Figure 2.</label><caption><p><italic><tp:taxon-name><tp:taxon-name-part taxon-name-part-type="genus" reg="Mussaenda">Mussaenda</tp:taxon-name-part> <tp:taxon-name-part taxon-name-part-type="species" reg="recurvata">recurvata</tp:taxon-name-part></tp:taxon-name></italic> in the field. <bold>A.</bold> Flowering plant in habitat; <bold>B.</bold> Stipules; <bold>C.</bold> Inflorescence; <bold>D.</bold> Leaves; <bold>E.</bold> Calycophyll; <bold>F.</bold> Flower.</p></caption><graphic xmlns:xlink="http://www.w3.org/1999/xlink" xlink:href="phytokeys-266-329_article-165871__-g002.jpg" position="float" orientation="portrait" xlink:type="simple" id="oo_1479277.jpg"><uri content-type="original_file" xlink:type="simple">https://binary.pensoft.net/fig/1479277</uri></graphic></fig></tp:treatment-sec><tp:treatment-sec sec-type="description" id="SECID0EYLAE"><title>Description.</title><p>Shrubs, evergreen, scandent, 1.5–5 m tall, twigs terete, covered with both pilose (1.5–4.5 mm long) and densely puberulent (0.1–0.3 mm long) hairs on younger branches, most of the pilose hairs caducous, but the puberulent hairs remaining on older branches. <bold><italic>Stipules</italic></bold> triangular or triangular-lanceolate, 5–8 × 3–5 mm [including lobes], recurved outwards, deeply bilobed at apex, lobes narrowly triangular to linear, 3–4 × 1–1.5 mm, covered with densely pilose and puberulous hairs on both surfaces. <bold><italic>Petioles</italic></bold> 2–10 mm long, densely white villose. <bold><italic>Leaves</italic></bold> opposite, chartaceous, blade elliptic or elliptic-lanceolate, 8–14 cm × 2.5–5 cm, base cuneate or attenuate into petiole, covered with both white pilose and puberulous (0.3–0.5 mm long) hairs on both surfaces, especially denser on the mid-rib and secondary veins, apex acute or acuminate, mid-rib and secondary veins flat adaxially, prominent abaxially. <bold><italic>Secondary veins</italic></bold> 8–12 pairs, ascending at an angle of 50–70° from mid-rib, curved to the margin. <bold><italic>Inflorescences</italic></bold> terminal and sometimes also in axils of uppermost leaves in a branch, cymose, usually regularly dichotomous, sometimes secondary axis poorly elongating, peduncles 1–3.5 cm long, secondary axis up to 1.5 cm long, <bold><italic>Bracts</italic></bold> lanceolate or narrowly triangular, 1.5–3.5 mm long, densely white villose, sometimes slightly bilobed. <bold><italic>Flowers</italic></bold> sessile or pedicellate, pedicel up to 2 mm long, covered with both pilose and puberulous hairs. <bold><italic>Calyx</italic></bold> tube urceolate, 2.5–4 × 2–3 mm in short-styled flowers, 3–6 × 2.5–3.5 mm in long-styled flowers, densely covered with both pilose and puberulous hairs outside, lobes 5, narrowly triangular, 4.5–15 × 1–2 mm, apex acute, covered with puberulous hairs on both sides and pilose at the margin, strongly recurved. <bold><italic>Calycophyll</italic></bold> white on upper surface, pale green on lower surface, blade ovate, irregularly ovate or elliptic, both sparsely pilose and densely puberulous on both surfaces, chartaceous, 1.7–6.5 × 0.7–5.4 cm, base acute to cuneate, apex acute to acuminate, stipe 8–35 mm long. <bold><italic>Corolla</italic></bold> salverform, 9–15 mm in diam., tube pale green, 18–26 mm long in short-styled flowers, 18.5–22.5 mm long in long-styled flowers, 1–1.5 mm in diam. at base, ca. 2.5 mm in diam. at the widest part [anther-inserted part] in both long-styled and short-styled flowers, outside covered with both pilose and puberulous hairs, inside upper 2/3 to 3/4 part densely covered with upward yellow pilose hairs, sparsely so on the remaining portion. <bold><italic>Lobes</italic></bold> 5, reduplicate-valvate in bud, orange-yellow to orange on upper surface, pale orange on lower surface, ovate, 5–7 × 4–5.5 mm, basal 1/4 to 2/5 portion fused with adjacent lobes, cuspidate at apex, cusp 0.5–0.7 mm long. <bold><italic>Stamens</italic></bold> 5, inserted in middle to upper part of the corolla tube, included, filaments adnate to the tube, 9.5–15.5 mm long in short-styled flowers, 7.5–11 mm long in long-styled flowers, anthers dorsifixed, narrowly oblong, 4.5–6.5 mm long in short-styled flowers, narrowly lanceolate 2.5–4.5 mm long in long-styled flowers, pollen absent in the anthers of long-styled flowers, ovary 2-celled, ovules numerous in each cell, style 5–10 mm long in short-styled flowers, 10–14 mm long in long-styled flowers, stigma 2-lobed, lobes linear, 6–8.5 mm long, included in short-styled flowers, 8–12.5 mm long, slightly exserted in long-styled flowers. <bold><italic>Fruits</italic></bold> green when young, baccate, ellipsoid, 15–19 mm long, 10–11 mm in diam., covered with both pilose and puberulous hairs, with strongly recurved calyx lobes persistent. <bold><italic>Seeds</italic></bold> dark brown, numerous, lenticular, ca. 0.5 × 0.3 mm, ca. 0.1 mm thick, testa foveolate.</p></tp:treatment-sec><tp:treatment-sec sec-type="distribution" id="SECID0ENNAE"><title>Distribution and habitat.</title><p>Endemic to Vietnam, distributed in Khanh Hoa, Ninh Thuan and Lam Dong Provinces. It grows sporadically on scrub roadside of the evergreen secondary forest. In Hon Ba Nature Reserve, this species is occasionally encountered, but easily observed along roadsides at elevations of 200–900 m.</p></tp:treatment-sec><tp:treatment-sec sec-type="material" id="SECID0ESNAE"><title>Specimens examined.</title><p><bold>Vietnam.</bold> • <bold>Khanh Hoa</bold>, Nha Trang, 22 January 1923, Poilane 5399 (P barcode 06590811, 06590813); • Nha Trang, 1927, J. &amp; M.S. Clemens 4466 (P barcode 04010128, U barcode 0041557); • Nha Trang, 19 September 2013, T. Y. Tu 1099 (ISBC); • Hon Ba Nature Reserve, 30 November 2004, D. Soejarto et al. 13622 (P barcode 01152527); • <named-content xmlns:xlink="http://www.w3.org/1999/xlink" content-type="dwc:verbatimCoordinates" xlink:type="simple"><named-content content-type="geo-json" specific-use="{&#34;type&#34;:&#34;Point&#34;,&#34;coordinates&#34;:[109.025500,12.131200]}" id="NCID0E6NAE" xlink:type="simple">12°07'52.32"N, 109°01'31.8"E</named-content></named-content>, alt. 120 m, Hon Ba Nature Reserve, 19 February 2014, H. Toyama et al. V799 (VNM); • <named-content xmlns:xlink="http://www.w3.org/1999/xlink" content-type="dwc:verbatimCoordinates" xlink:type="simple"><named-content content-type="geo-json" specific-use="{&#34;type&#34;:&#34;Point&#34;,&#34;coordinates&#34;:[108.982986,12.111128]}" id="NCID0EHOAE" xlink:type="simple">12°06'40.06"N, 108°58'58.75"E</named-content></named-content>, alt. 622 m, Hon Ba Nature Reserve, 21 November 2014, H. Toyama et al. V1946 (VNM); • <named-content xmlns:xlink="http://www.w3.org/1999/xlink" content-type="dwc:verbatimCoordinates" xlink:type="simple"><named-content content-type="geo-json" specific-use="{&#34;type&#34;:&#34;Point&#34;,&#34;coordinates&#34;:[108.779561,12.224786]}" id="NCID0EPOAE" xlink:type="simple">12°13'29.23"N, 108°46'46.42"E,</named-content></named-content> alt. 877 m, <bold>Lam Dong</bold>, Da Lat, 9 February 1914, A. Chevalier 80614 (P barcode 04540942, 04010166).</p></tp:treatment-sec></tp:taxon-treatment>
